# Supplementary material for: Accuracy of Noninvasive Diagnostic Tests for the Detection of Significant and Advanced Fibrosis Stages in Nonalcoholic Fatty Liver Disease: A Systematic Literature Review of the US Studies
Source: Diagnostics (Basel). 2022 Oct 27;12(11):2608. doi: 10.3390/diagnostics12112608 (PMC9689671; doi:10.3390/diagnostics12112608)
Supplement: Supplementary file 1 [file diagnostics-12-02608-s001.zip]

Archive with 1 entries (1 files):
- diagnostics-1938458-supplementary.pdf
